# Supplementary material for: Surface Modification of Nanoporous Anodic Alumina during Self-Catalytic Atomic Layer Deposition of Silicon Dioxide from (3-Aminopropyl)Triethoxysilane
Source: Materials (Basel). 2021 Sep 3;14(17):5052. doi: 10.3390/ma14175052 (PMC8434165; doi:10.3390/ma14175052)
Supplement: Supplementary file 1 [file materials-14-05052-s001.zip]

Archive with 1 entries (1 files):
- materials-1332005-supplementary.pdf
